# Supplementary material for: Transfer Learning-Enhanced Prediction of Glass Transition Temperature in Bismaleimide-Based Polyimides
Source: Polymers (Basel). 2025 Jun 30;17(13):1833. doi: 10.3390/polym17131833 (PMC12251919; doi:10.3390/polym17131833)
Supplement: Supplementary file 1 [file polymers-17-01833-s001.zip]

Archive with 1 entries (1 files):
- polymers-3686938-supplementary.pdf
